# Supplementary material for: Primaquine radical cure of Plasmodium vivax: a critical review of the literature
Source: Malar J. 2012 Aug 17;11:280. doi: 10.1186/1475-2875-11-280 (PMC3489597; doi:10.1186/1475-2875-11-280)
Supplement: Additional file 2 — Extracted data. [file 1475-2875-11-280-S2.xlsx]

## Sheet: File 3
Authors	Year	Title	Journal	Volume	Issue	Pages	Reason for Exclusion
Edgcomb et. al.	1950	Primaquine, SN 13272, a new curative agent in vivax malaria; a preliminary report	Journal National Malaria Society	9	4	285-92	Full text not available
Alving et. al.	1953	Korean vivax malaria. II. Curative treatment with pamaquine and primaquine	The American journal of tropical medicine and hygiene	2	6	970-6
Coatney et. al.	1953	Korean vivax malaria. V. Cure of the infection by primaquine administered during long-term latency	The American journal of tropical medicine and hygiene	2	6	985-8
Cooper et. al.	1953	Studies in human malaria. XXXI. Comparison of primaquine, isopentaquine, SN-3883, and pamaquine as curative agents against Chesson strain vivax malaria	The American journal of tropical medicine and hygiene	2	6	949-57
Di Lorenzo et. al.	1953	Korean vivax malaria. IV. Curative effect of 15 milligrams of primaquine daily for 7 days	The American journal of tropical medicine and hygiene	2	6	983-4
Singh et. al.	1953	Preliminary studies on 8-aminoquinolines	Indian journal of malariology	7		289-94	Full text not available
Thaeler et. al.	1953	A clinical study of primaquine (S. N. 13,272) in the treatment of malaria among the Miskito Indians of Nicaragua	The American journal of tropical medicine and hygiene	2	6	989-99
Singh et. al.	1954	Antirelapse treatment with primaquine and pyrimethamine	Indian journal of malariology	8	2	127-36	Full text not available
Alving et. al.	1955	Potentiation of the curative action of primaquine in vivax malaria by quinine and chloroquine	The Journal of laboratory and clinical medicine	46	2	301-6
Alving et. al.	1960	Mitigation of the haemolytic effect of primaquine and enhancement of its action against exoerythrocytic forms of the Chesson strain of Piasmodium vivax by intermittent regimens of drug administration: a preliminary report	Bulletin of the World Health Organization	22		621-31
Basavaraj et. al.	1960	Observations on the treatment of 678 malaria cases with primaquine in an area free from maiaria transmission in Mysore State, India	Indian journal of malariology	14		269-81
Diwan et. al.	1962	Primaquin Trials as Antirelapse (Radical) Treatment for Malaria conducted in National Malaria Eradication Programme Units (East) Meerut and Mathura (Uttar Pradesh)	Bulletin of the National Society of India for Malaria and Other Mosquito Borne Diseases	10	2	91-102	Full text not available
Mendoza et. al.	1963	Comparative study of two regimens of radical treatment of vivax malaria in Mexico	WHO	527.65
Martelo et. al.	1969	Malaria in American soldiers	Archives of internal medicine	123	4	383-7
Fisher et. al.	1970	Malaria in soldiers returning from Vietnam. Epidemiologic, therapeutic, and clinical studies	The American journal of tropical medicine and hygiene	19	1	27-39
Charoenlarp et. al.	1973	Relapses of vivax malaria after a conventional course of primaquine and chloroquine: report of 2 cases	The Southeast Asian journal of tropical medicine and public health	4	1	135-7	Full text not available
Contacos et. al.	1973	Five day primaquine therapy--an evaluation of radical curative activity against vivax malaria infection	The American journal of tropical medicine and hygiene	22	6	693-5
Sharma et. al.	1973	Effectiveness of drug schedule being followed under the National Malaria Eradication Programme, India, for radical cure of vivax malaria cases.	Journal of Communicable Diseases	5		167-74
Contacos et. al.	1974	Combined chloroquine-primaquine therapy against vivax malaria	The American journal of tropical medicine and hygiene	23	2	310-2
Kaplan et. al.	1974	Improved therapy for Vietnam acquired vivax malaria	Military medicine	141	6	444-8
Miller et. al.	1974	Sensitivity of four Central American strains of Plasmodium vivax to primaquine	The American journal of tropical medicine and hygiene	23	2	309-10
Clyde et. al.	1977	Radical cure of Chesson strain vivax malaria in man by 7, not 14, days of treatment with primaquine	The American journal of tropical medicine and hygiene	26	3	562-3
Roy et. al.	1977	Efficacy of 5-day radical treatment of P. vivax infection in Tamil Nadu	The Indian journal of medical research	65	5	652-6
Saint-Yves et. al.	1977	Comparison of treatment schedules for Plasmodium vivax infections in the Solomon Islands	Papua and New Guinea medical journal	20	2	62-5
Cedillos et. al.	1978	Field evaluation of primaquine in the control of Plasmodium vivax	The American journal of tropical medicine and hygiene	27	3	466-72
Roy et. al.	1979	Results of 5-day course of radical treatment of Plasmodium vivax in six districts of Tamil Nadu	The Indian journal of medical research	69		939-43
Kondrashin et. al.	1981	Comparative studies on responses to 5-day treatment with primaquine of indigenous and imported cases of P. vivax in Nepal in 1974-76	Nepal Medical Association Journal	19		06-015	Full text not available
Appavoo et. al.	1984	Results of 3-day radical treatment of Plasmodium vivax in North Arcot and South Arcot Districts of Tamil Nadu	Indian journal of malariology	21	1	2011-04-21
Lapierre et. al.	1984	Drug resistance of Plasmodium falciparum and Plasmodium vivax strains in Cambodia (Cardamone Massif). Morphological characteristics of Plasmodium vivax	Medecine tropicale : revue du Corps de sante colonial	44	4	339-49	No translation available
Dixon et. al.	1985	A clinical trial of mefloquine in the treatment of Plasmodium vivax malaria	The American journal of tropical medicine and hygiene	34	3	435-7
Harinasuta et. al.	1985	Trials of mefloquine in vivax and of mefloquine plus 'fansidar' in falciparum malaria	Lancet	1	8434	885-8	Insufficient information
Ohtomo et. al.	1987	Clinical evaluation of antimalarial regimens in Japan	Zentralblatt fur Bakteriologie Mikrobiologie und Hygiene. Series A Medical microbiology infectious diseases virology parasitology	264	2011-04-03	513-20	No translation available
Rombo et. al.	1987	Seven patients with relapses of Plasmodium vivax or P. ovale despite primaquine treatment	Tropical medicine and parasitology : official organ of Deutsche Tropenmedizinische Gesellschaft and of Deutsche Gesellschaft fur Technische Zusammenarbeit (GTZ)	38	1	49-50	No translation available
Arias et. al.	1989	Low response of Colombian strains of Plasmodium vivax to classical antimalarial therapy	Tropical medicine and parasitology : official organ of Deutsche Tropenmedizinische Gesellschaft and of Deutsche Gesellschaft fur Technische Zusammenarbeit (GTZ)	40	1	2011-03-21	No translation available
Sinha et. al.	1989	Efficacy of 5 day radical treatment of primaquine in Plasmodium vivax cases at the BHEL industrial complex, Hardwar (U.P.)	Indian journal of malariology	26	2	83-6
Singh et. al.	1990	Radical treatment of vivax malaria in Madhya Pradesh, India	Indian journal of malariology	27	1	55-6
Tanabe et. al.	1990	Clinical evaluation of antimalarial drugs	Kansenshogaku zasshi. The Journal of the Japanese Association for Infectious Diseases	64	6	668-73	No translation available
Boulos et. al.	1991	Frequency of malaria relapse due to Plasmodium vivax in a non-endemic region (Sao Paulo, Brazil)	Revista do Instituto de Medicina Tropical de Sao Paulo	33	2	143-6	No translation available
Prasad et. al.	1991	Relapse/reinfection patterns of Plasmodium vivax infection: a four year study	The Southeast Asian journal of tropical medicine and public health	22	4	499-503
Ronn et. al.	1993	Recurrence problems with preventive primaquine treatment in patients with malaria	Ugeskrift for laeger	155	48	3901-4	No translation available
Bunnag et. al.	1994	High dose of primaquine in primaquine resistant vivax malaria	Transactions of the Royal Society of Tropical Medicine and Hygiene	88	2	218-9
Pukrittayakamee et. al.	1994a	Antimalarial effects of rifampin in Plasmodium vivax malaria	Antimicrobial agents and chemotherapy	38	3	511-4
Pukrittayakamee et. al.	1994b	Blood stage antimalarial efficacy of primaquine in Plasmodium vivax malaria	The Journal of infectious diseases	169	4	932-5
Baird et. al.	1995	Treatment of chloroquine-resistant Plasmodium vivax with chloroquine and primaquine or halofantrine	The Journal of infectious diseases	171	6	1678-82
Jelinek et. al.	1995	Long-term efficacy of primaquine in the treatment of vivax malaria in nonimmune travelers	The American journal of tropical medicine and hygiene	52	4	322-4
Tan-ariya et. al.	1995	Clinical response and susceptibility in vitro of Plasmodium vivax to the standard regimen of chloroquine in Thailand	Transactions of the Royal Society of Tropical Medicine and Hygiene	89	4	426-9
Phillips et. al.	1996	Failure of combined chloroquine and high-dose primaquine therapy for Plasmodium vivax malaria acquired in Guyana, South America	Clinical infectious diseases : an official publication of the Infectious Diseases Society of America	23	5	1171-3	Case report
Srivastava et. al.	1996	Studies on Plasmodium vivax relapse pattern in Kheda district, Gujarat	Indian journal of malariology	33	4	173-9
Fryauff et. al.	1997	Halofantrine and primaquine for radical cure of malaria in Irian Jaya, Indonesia	Annals of tropical medicine and parasitology	91	1	2016-07-01
Smoak et. al.	1997	Plasmodium vivax infections in U.S. Army troops: failure of primaquine to prevent relapse in studies from Somalia	The American journal of tropical medicine and hygiene	56	2	231-4
Gogtay et. al.	1998	A 5 days primaquine regimen as anti-relapse therapy for Plasmodium vivax	Transactions of the Royal Society of Tropical Medicine and Hygiene	92	3	341
Pinto et. al.	1998	Clinical efficacy of four schemes for vivax malaria treatment in children	Jornal de pediatria	74	3	222-7	No translation available
Soto et. al.	1998	Primaquine prophylaxis against malaria in nonimmune Colombian soldiers: efficacy and toxicity. A randomized, double-blind, placebo-controlled trial	Annals of internal medicine	129	3	241-4
Fang et. al.	1999	Imported malaria: successful treatment of 31 patients in the era of chloroquine resistance	Journal of the Formosan Medical Association = Taiwan yi zhi	98	10	683-7
Gogtay et. al.	1999	Efficacies of 5- and 14-day primaquine regimens in the prevention of relapses in Plasmodium vivax infections	Annals of tropical medicine and parasitology	93	8	809-12
Li et. al.	1999	Observation on efficacy of artemether compound against vivax malaria	Zhongguo ji sheng chong xue yu ji sheng chong bing za zhi = Chinese journal of parasitology & parasitic diseases	17	3	175-7
Looareesuwan et. al.	1999a	Chloroquine sensitivity of Plasmodium vivax in Thailand	Annals of tropical medicine and parasitology	93	3	225-30
Looareesuwan et. al.	1999b	Atovaquone and proguanil hydrochloride followed by primaquine for treatment of Plasmodium vivax malaria in Thailand	Transactions of the Royal Society of Tropical Medicine and Hygiene	93	6	637-40
Luxemburger et. al.	1999	Treatment of vivax malaria on the western border of Thailand	Transactions of the Royal Society of Tropical Medicine and Hygiene	93	4	433-8
Rowland et. al.	1999	Randomized controlled trials of 5- and 14-days primaquine therapy against relapses of vivax malaria in an Afghan refugee settlement in Pakistan	Transactions of the Royal Society of Tropical Medicine and Hygiene	93	6	641-3
Soto et. al.	1999	Double-blind, randomized, placebo-controlled assessment of chloroquine/primaquine prophylaxis for malaria in nonimmune Colombian soldiers	Clinical infectious diseases : an official publication of the Infectious Diseases Society of America	29	1	199-201	Prophylaxis study
Wilairatana et. al.	1999	Efficacy of primaquine regimens for primaquine-resistant Plasmodium vivax malaria in Thailand	The American journal of tropical medicine and hygiene	61	6	973-7
Bergonzoli et. al.	2000	Therapeutic efficacy of different antimalarial regimens in the Costa Rica-Nicaragua border region	Revista panamericana de salud publica = Pan American journal of public health	7	6	366-70
Kitchener et. al.	2000	Malaria in the Australian Defence Force during and after participation in the International Force in East Timor (INTERFET)	The Medical journal of Australia	173	2011-12-11	583-5	Prophylaxis study
Pukrittayakamee et. al.	2000	Therapeutic responses to different antimalarial drugs in vivax malaria	Antimicrobial agents and chemotherapy	44	6	1680-5
Schwartz et. al.	2000	Short report: a consideration of primaquine dose adjustment for radical cure of Plasmodium vivax malaria	The American journal of tropical medicine and hygiene	62	3	393-5
Singh et. al.	2000	Emergence of chloroquine-resistant vivax malaria in south Bihar (India)	Transactions of the Royal Society of Tropical Medicine and Hygiene	94	3	327
Villalobos-Salcedo et. al.	2000	In-vivo sensitivity of Plasmodium vivax isolates from Rond nia (western Amazon region, Brazil) to regimens including chloroquine and primaquine	Annals of tropical medicine and parasitology	94	8	749-58
Abdon et. al.	2001	Assessment of the response to reduced treatment schemes for vivax malaria	Revista da Sociedade Brasileira de Medicina Tropical	34	4	343-8
Adak et. al.	2001	Plasmodium vivax polymorphism in a clinical drug trial	Clinical and diagnostic laboratory immunology	8	5	891-4
Buchachart et. al.	2001	Effect of primaquine standard dose (15 mg/day for 14 days) in the treatment of vivax malaria patients in Thailand	The Southeast Asian journal of tropical medicine and public health	32	4	720-6
Dua et. al.	2001	Plasmodium vivax relapses after 5 days of primaquine treatment, in some industrial complexes of India	Annals of tropical medicine and parasitology	95	7	655-9
Duarte et. al.	2001	Association of subtherapeutic dosages of a standard drug regimen with failures in preventing relapses of vivax malaria	The American journal of tropical medicine and hygiene	65	5	471-6
Soto et. al.	2001	Plasmodium vivax clinically resistant to chloroquine in Colombia	The American journal of tropical medicine and hygiene	65	2	90-3	Primaquine given at end of follow up
Taylor et. al.	2001	Chloroquine/doxycycline combination versus chloroquine alone, and doxycycline alone for the treatment of Plasmodium falciparum and Plasmodium vivax malaria in northeastern Irian Jaya, Indonesia	The American journal of tropical medicine and hygiene	64	2011-06-05	223-8	Primaquine given at end of follow up
Valecha et. al.	2001	Comparative antirelapse efficacy of CDRI compound 80/53 (Bulaquine) vs primaquine in double blind clinical trial	Current Science	80		561-563	Details same as Adak-2001
Lacy et. al.	2002	Atovaquone/proguanil therapy for Plasmodium falciparum and Plasmodium vivax malaria in Indonesians who lack clinical immunity	Clinical infectious diseases : an official publication of the Infectious Diseases Society of America	35	9	e92-5
Congpuong et. al.	2002	Sensitivity of Plasmodium vivax to chloroquine in Sa Kaeo Province, Thailand	Acta tropica	83	2	117-21
Hamedi et. al.	2002	Plasmodium vivax malaria in Southeast Iran in 1999-2001: establishing the response to chloroquine in vitro and in vivo	The Southeast Asian journal of tropical medicine and public health	33	3	512-8
Yadav et. al.	2002	Radical curative efficacy of five-day regimen of primaquine for treatment of Plasmodium vivax malaria in India	The Journal of parasitology	88	5	1042-4
Da Silva et. al.	2003	Short course schemes for vivax malaria treatment	Revista da Sociedade Brasileira de Medicina Tropical	36	2	235-9
Fernandopulle et. al.	2003	Efficacy of a five-day course of primaquine in preventing relapses in Plasmodium vivax malaria--a pilot study	The Ceylon medical journal	48	1	32
Machado et. al.	2003	Correlation between Plasmodium vivax variants in Belem, Para State, Brazil and symptoms and clearance of parasitaemia	The Brazilian journal of infectious diseases : an official publication of the Brazilian Society of Infectious Diseases	7	3	175-7
Rajgor et. al.	2003	Efficacy of a 14-day primaquine regimen in preventing relapses in patients with Plasmodium vivax malaria in Mumbai, India	Transactions of the Royal Society of Tropical Medicine and Hygiene	97	4	438-40
Silachamroon et. al.	2003	Clinical trial of oral artesunate with or without high-dose primaquine for the treatment of vivax malaria in Thailand	The American journal of tropical medicine and hygiene	69	1	2011-08-14
Valibayov et. al.	2003	Clinical efficacy of chloroquine followed by primaquine for Plasmodium vivax treatment in Azerbaijan	Acta tropica	88	1	99-102
Walsh et. al.	2004	Randomized trial of 3-dose regimens of tafenoquine (WR238605) versus low-dose primaquine for preventing Plasmodium vivax malaria relapse	Clinical infectious diseases : an official publication of the Infectious Diseases Society of America	39	8	1095-103
Hamedi et. al.	2004	Therapeutic efficacy of artesunate in Plasmodium vivax malaria in Thailand	The Southeast Asian journal of tropical medicine and public health	35	3	570-4
Leslie et. al.	2004	Compliance with 14-day primaquine therapy for radical cure of vivax malaria--a randomized placebo-controlled trial comparing unsupervised with supervised treatment	Transactions of the Royal Society of Tropical Medicine and Hygiene	98	3	168-73
Vijaykadga et. al.	2004	Assessment of therapeutic efficacy of chloroquine for vivax malaria in Thailand	The Southeast Asian journal of tropical medicine and public health	35	3	566-9	Primaquine given at end of follow up
Dunne et. al.	2005	A double-blind, randomized study of azithromycin compared to chloroquine for the treatment of Plasmodium vivax malaria in India	The American journal of tropical medicine and hygiene	73	6	1108-11
Yeramian et. al.	2005	Efficacy of DB289 in Thai patients with Plasmodium vivax or acute, uncomplicated Plasmodium falciparum infections	The Journal of infectious diseases	192	2	319-22
Alvarez et. al.	2006	Efficacy of three chloroquine-primaquine regimens for treatment of Plasmodium vivax malaria in Colombia	The American journal of tropical medicine and hygiene	75	4	605-9
Carmona-Fonseca et. al.	2006	Plasmodium vivax malaria: treatment of primary attacks with primaquine, in three different doses, and a fixed dose of chloroquine, Antioquia, Colombia, 2003-2004	Biomedica : revista del Instituto Nacional de Salud	26	3	353-65	Details same as Ref No. 93
Haghdoost et. al.	2006	Estimating the relapse risk of Plasmodium vivax in Iran under national chemotherapy scheme using a novel method	Journal of vector borne diseases	43	4	168-72
Krudsood et. al.	2006	Safety and tolerability of elubaquine (bulaquine, CDRI 80/53) for treatment of Plasmidium vivax malaria in Thailand	The Korean journal of parasitology	44	3	221-8
Maguire et. al.	2006	Mefloquine is highly efficacious against chloroquine-resistant Plasmodium vivax malaria and Plasmodium falciparum malaria in Papua, Indonesia	Clinical infectious diseases : an official publication of the Infectious Diseases Society of America	42	8	1067-72
Tasanor et. al.	2006	Clinical-parasitological response and in-vitro sensitivity of Plasmodium vivax to chloroquine and quinine on the western border of Thailand	Transactions of the Royal Society of Tropical Medicine and Hygiene	100	5	410-8
Dao et. al.	2007	Vivax malaria: preliminary observations following a shorter course of treatment with artesunate plus primaquine	Transactions of the Royal Society of Tropical Medicine and Hygiene	101	6	534-9
Hasugian et. al.	2007	Dihydroartemisinin-piperaquine versus artesunate-amodiaquine: superior efficacy and posttreatment prophylaxis against multidrug-resistant Plasmodium falciparum and Plasmodium vivax malaria	Clinical infectious diseases : an official publication of the Infectious Diseases Society of America	44	8	1067-74	Primaquine given at end of follow up
Krudsood et. al.	2007	Clinical efficacy of chloroquine versus artemether-lumefantrine for Plasmodium vivax treatment in Thailand	The Korean journal of parasitology	45	2	111-4
Elmes et. al.	2008	The efficacy and tolerability of three different regimens of tafenoquine versus primaquine for post-exposure prophylaxis of Plasmodium vivax malaria in the Southwest Pacific	Transactions of the Royal Society of Tropical Medicine and Hygiene	102	11	1095-101	Post Exposure Prophylaxis
Krudsood et. al.	2008	High-dose primaquine regimens against relapse of Plasmodium vivax malaria	The American journal of tropical medicine and hygiene	78	5	736-40
Leslie et. al.	2008	A randomised trial of an eight-week, once weekly primaquine regimen to prevent relapse of plasmodium vivax in Northwest Frontier Province, Pakistan	PloS one	3	8	e2861
Carmona-Fonseca et. al.	2009	Prevention of Plasmodium vivax malaria recurrence: efficacy of the standard total dose of primaquine administered over 3 days	Acta tropica	112	2	188-92
Lee et. al.	2009	Biological resistance of hydroxychloroquine for Plasmodium vivax malaria in the Republic of Korea	The American journal of tropical medicine and hygiene	81	4	600-4
Moon et. al.	2009	Recurrence rate of vivax malaria in the Republic of Korea	Transactions of the Royal Society of Tropical Medicine and Hygiene	103	12	1245-9
Orjuela-Sanchez et. al.	2009	Recurrent parasitemias and population dynamics of Plasmodium vivax polymorphisms in rural Amazonia	The American journal of tropical medicine and hygiene	81	6	961-8
Carmona-Fonseca et. al.	2010	Vivax malaria in children: Recurrences with standard total dose of primaquine administered in 3 vs. 7 days	IATREIA	23	1	10--20	No translation available
Pukrittayakamee et. al.	2010	A comparison of two short-course primaquine regimens for the treatment and radical cure of Plasmodium vivax malaria in Thailand	The American journal of tropical medicine and hygiene	82	4	542-7
Takeuchi et. al.	2010	Directly-observed therapy (DOT) for the radical 14-day primaquine treatment of Plasmodium vivax malaria on the Thai-Myanmar border	Malaria journal	9		308
Yeshiwondim et. al.	2010	Therapeutic efficacy of chloroquine and chloroquine plus primaquine for the treatment of Plasmodium vivax in Ethiopia	Acta tropica	113	2	105-13
Maneeboonyang et. al.	2011	Directly observed therapy with primaquine to reduce the recurrence rate of plasmodium vivax infection along the Thai-Myanmar border	The Southeast Asian journal of tropical medicine and public health	42	1	2018-09-01
Muhamed et. al.	2011	Monitoring of clinical efficacy and in vitro sensitivity of Plasmodium vivax to chloroquine in area along Thai Myanmar border during 2009-2010	Malar J	10		44
Poravuth et. al.	2011	Pyronaridine-artesunate versus chloroquine in patients with acute Plasmodium vivax malaria: a randomized, double-blind, non-inferiority trial	PloS one	6	1	e14501	Primaquine given at end of follow up

## Sheet: File 4
First Author	Year of Publication	Country	No.of trial arms	Prospective Study	Patient Enrolment	Parasitemia Criteria	Randomization	Control Arm	Age Lower Limit (yrs)	Age Upper Limit (yrs)	Duration of Follow Up (days)
Di Lorenzo	1953	USA	2	Yes	Soldiers (Korean)	No	No	Yes			90
Alving	1953	USA	3	Yes	Soldiers (Korean)	No	No	Yes			120
Coatney	1953	USA	2	Yes	Soldiers (Korean)	No	No	No			180
Cooper	1953	USA	9	Yes	Volunteers (Chesson)	No	No	No	21	45	350
Thaeler	1953	Nicaragua	3	Yes	In hospital	No	No	No			360
Alving	1955	USA	3	Yes	Volunteers (Chesson)	No	No	No			365
Alving	1960	USA	8	Yes	Volunteers (Chesson)	No	No	Yes			120
Basavaraj	1960	India	1	No	Out patient	No	No	No			480
Mendoza	1963	Mexico	2	Yes	Community	No	No	No	1		270
Martelo	1969	USA	2	Yes	Soldiers (Vietnam)	No	No	No			180
Fisher	1970	USA	2	No	Soldiers (Vietnam)	No	No	No			180
Contacos	1973	USA	1	Yes	Volunteers (Chesson)	No	No	No			200
Sharma	1973	India	1	Yes	Community	No	No	No	1		365
Contacos	1974	USA	2	Yes	Volunteers (W Pakistan)	No	No	No			133
Miller	1974	USA	1	Yes	Volunteers (Chesson)	No	No	No			270
Kaplan	1974	USA	1	Yes	Soldiers (Somalia)	No	No	No			895
Saint-Yves	1977	PNG	3	Yes	Out patient	No	Yes	No	10	40	180
Clyde	1977	USA	1	Yes	Volunteers (Chesson)	No	No	No	23	41	293
Roy	1977	India	1	Yes	Community	No	No	No			365
Cedillos	1978	El Salvador	4	Yes	Community	No	No	No			270
Roy	1979	India	1	Yes	Community	No	No	No			365
Appavoo	1984	India	1	Yes	Out patient	No	No	No			365
Dixon	1985	Thailand	3	Yes	In hospital	<100,000/µL	No	Yes	18		28
Sinha	1989	India	1	Yes	Out patient	No	No	No	1		395
Singh	1990	India	2	Yes	Out patient	No	No	No			240
Prasad	1991	India	4	Yes	Community	No	No	No			1440
Bunnag	1994	Thailand	2	Yes	In hospital	No	Yes	No	15	60	540
Baird	1995	Indonesia	6	Yes	Community	>40/µL	Yes	Yes	6	54	28
Tan-ariya	1995	Thailand	1	Yes	Out patient	No	No	No	17	35	100
Jelinek	1995	Germany	1	Yes	Travelers	No	No	No	6	74	540
Srivastava	1996	India	3	Yes	Community	No	No	No	2		540
Fryauff	1997	Indonesia	2	Yes	Community	0.001%-1%	No	No	15		28
Smoak	1997	USA	2	Yes	Soldiers (Somalia)	No	No	No	18	39	300
Gogtay	1998	India	1	Yes	Out patient	No	No	No			180
Wilairatana	1999	Thailand	4	Yes	In hospital	No	No	No	15	65	28
Luxemburger	1999	Thailand	2	Yes	Out patient	No	No	Yes	2	55	63
Gogtay	1999	India	3	Yes	In hospital	No	Yes	Yes	16	63	180
Li	1999	China	3	Yes	Out patient	Unknown	No	No	4	53	270
Rowland	1999	Pakistan	2	Yes	Out patient	No	Yes	Yes	3		300
Fang	1999	Taiwan	1	No	Travelers	No	No	No	6	64	540
Pukrittayakamee	2000	Thailand	9	Yes	In hospital	No	Yes	Yes	15	64	28
Singh	2000	India	1	Yes	In hospital	No	No	No	14	70	28
Villalobos-Salcedo	2000	Brazil	2	Yes	Community	>100/µL	Yes	No	12	40	90
Bergonzoli	2000	Nicaragua, Costa Rica	4	Yes	Community	No	Yes	No	15		180
Schwartz	2000	Israel	1	No	Travelers (Ethiopia)	No	No	No			365
Buchachart	2001	Thailand	1	Yes	In hospital	No	No	No	12	60	28
Duarte	2001	Brazil	1	Yes	Community	No	No	No	14	77	180
Abdon	2001	Brazil	3	Yes	Out patient	No	Yes	No	12	67	180
Adak	2001	India	3	Yes	Out patient	No	Yes	Yes	15	65	365
Dua	2001	India	1	Yes	Out patient	No	No	No			540
Lacy	2002	Indonesia	1	Yes	Community	No	No	No	15	48	28
Hamedi	2002	Iran	1	Yes	In hospital	2000-35,000/µL	No	No	15	59	28
Congpuong	2002	Thailand	1	Yes	In hospital	No	No	No	14		28
Yadav	2002	India	2	Yes	Community	No	No	Yes	1		365
Silachamroon	2003	Thailand	4	Yes	In hospital	No	Yes	No	15		28
Valibayov	2003	Azerbaijan	1	Yes	Out patient	>250/µL	No	No	6	85	28
Machado	2003	Brazil	1	Yes	Community	No	No	No			30
Fernandopulle	2003	Sri Lanka	1	Yes	In hospital	No	No	No			180
Rajgor	2003	India	2	Yes	Out patient	No	Yes	Yes	16	88	180
Da Silva	2003	Brazil	8	Yes	Out patient	No	Yes	No	14		180
Hamedi	2004	Thailand	1	Yes	In hospital	No	No	No	12	56	28
Walsh	2004	Thailand	5	Yes	In hospital	No	Yes	Yes	18	55	168
Leslie	2004	Pakistan	3	Yes	Out patient	No	Yes	Yes	3		270
Dunne	2005	India	2	Yes	In hospital	<100,000/µL	Yes	No	18	65	28
Yeramian	2005	Thailand	1	Yes	In hospital	<25,000/µL	No	No	18	30	28
Maguire	2006	Indonesia	2	Yes	Community	No	Yes	No	6	58	28
Krudsood	2006	Thailand	2	Yes	In hospital	No	Yes	No	16	51	28
Tasanor	2006	Thailand	2	Yes	Out patient	1000-22,000/µL	Yes	No	15	60	28
Alvarez	2006	Columbia	3	Yes	Out patient	No	Yes	No	15		180
Haghdoost	2006	Iran	1	No	Out patient	No	No	No			2555
Dao	2007	Vietnam	1	Yes	In hospital	500-50,000/µL	No	No			28
Krudsood	2007	Thailand	2	Yes	In hospital	No	Yes	No	15	65	28
Krudsood	2008	Thailand	6	Yes	In hospital	No	Yes	No	12	60	28
Leslie	2008	Pakistan	3	Yes	Out patient	No	Yes	Yes	4	80	330
Lee	2009	Republic of Korea	1	Yes	In hospital	No	No	No	19	50	28
Carmona-Fonseca	2009	Columbia	4	Yes	Out patient	>1000/µL	Yes	No	2	50	120
Orjuela-Sanchez	2009	Brazil	2	Yes	Community	No	No	No	1	75	336
Moon	2009	Republic of Korea	1	No	In hospital	No	No	No			660
Pukrittayakamee	2010	Thailand	2	Yes	In hospital	No	Yes	No	14	61	28
Takeuchi	2010	Thailand	2	Yes	Community	No	Yes	No			90
Yeshiwondim	2010	Ethiopia	3	Yes	Out patient	No	Yes	Yes	4	65	157
Muhamed	2011	Thailand	1	Yes	Out patient	1000-100,000/µL	No	No	15	60	42
Maneeboonyang	2011	Thailand	2	Yes	Community	No	No	No	1	80	90
Pukrittayakamee	1994a	Thailand	3	Yes	In hospital	No	Yes	No	15	50	30
Pukrittayakamee	1994b	Thailand	3	Yes	In hospital	No	Yes	Yes	15	50	28
Looareesuwan	1999a	Thailand	2	Yes	In hospital	No	Yes	Yes	12	63	28
Looareesuwan	1999b	Thailand	1	Yes	In hospital	>40/µL	No	No	15	52	84

## Sheet: File 5
First Author	Year of Publication	Country	Partner drug	Duration of Primaquine Treatment (days)	Total primaquine dose (mg/kg)	Primaquine Supervision	Duration of Follow Up (days)	Sample Size	Recurrence Rate (%) of P. vivax at end of study
Very Low Dose Primaquine (≤ 2.5 mg/kg Total Dose)
Baird	1995	Indonesia	Chloroquine	3	2.5	Not stated	28	19	15.8
Dixon	1985	Thailand	Chloroquine	5	1.25	Not stated	28	40	0
Krudsood	2008	Thailand	Artesunate	5	2.5	Not stated	28	60	15
Di Lorenzo	1953	USA (Korea)	Chloroquine	7	1.75	Not stated	90	31	3
Villalobos-Salcedo	2000	Brazil	Chloroquine	5	2.5	All doses	90	30	20
Alving	1960	USA (Chesson)	Chloroquine	28	2	Not stated	120	41	90
Carmona-Fonseca	2009	Columbia	Chloroquine	3	1.75	All doses	120	26	50
Carmona-Fonseca	2009	Columbia	Chloroquine	3	2.5	All doses	120	26	57.69
Abdon	2001	Brazil	Chloroquine	5	2.5	All doses	180	40	20
Alvarez	2006	Columbia	Chloroquine	7	1.75	All doses	180	62	41.9
Alvarez	2006	Columbia	Chloroquine	3	0.75	All doses	180	65	49.2
Bergonzoli	2000	Nicaragua, Costa Rica	Chloroquine	5	2	All doses	180	30	0
Bergonzoli	2000	Nicaragua, Costa Rica	Chloroquine	1	0.75	All doses	180	25	4
Da Silva	2003	Brazil	Chloroquine	5	2.5	Not stated	180	26	15.4
Da Silva	2003	Brazil	Artesunate (100mg)	5	2.5	Not stated	180	25	16
Da Silva	2003	Brazil	Artesunate (200mg)	5	2.5	Not stated	180	20	25
Da Silva	2003	Brazil	Artesunate (150mg)	5	2.5	Not stated	180	20	25
Fernandopulle	2003	Sri Lanka	Not stated	5	1.25	All doses	180	6	83.3
Gogtay	1998	India	Chloroquine	5	1.25	All doses	180	100	15
Gogtay	1999	India	Chloroquine	5	1.25	All doses	180	62	25.8
Saint-Yves	1977	PNG	Chloroquine	1	0.75	All doses	180	9	67
Contacos	1973	USA (W Pakistan)	Chloroquine	5	1.25	Not stated	200	5	100
Singh	1990	India	Chloroquine	5	1.25	Not stated	240	995	13.17
Cedillos	1978	El Salvador	Amodiaquine	5	1.25	Part supervised	270	90	21.1
Cedillos	1978	El Salvador	Amodiaquine	1	0.75	Part supervised	270	67	23.89
Mendoza	1963	Mexico	Chloroquine	5	1.25	All doses	270	389	20.6
Rowland	1999	Pakistan	Chloroquine	5	1.25	All doses	300	250	51.2
Cooper	1953	USA (Chesson)	Quinine	14	2.33	Not stated	350	34	65
Cooper	1953	USA (Chesson)	Chloroquine	7	2.33	Not stated	350	10	80
Thaeler	1953	Nicaragua	Chloroquine	14	2.33	Not stated	360	121	0
Adak	2001	India	Chloroquine	5	1.25	All doses	365	220	26.82
Appavoo	1984	India	Chloroquine	3	1.25	Not stated	365	425	3.76
Prasad	1991	India	Chloroquine	5	1.25	All doses	365	883	2.04
Roy	1977	India	Chloroquine	5	1.25	Not stated	365	6393	1.28
Roy	1979	India	Chloroquine	5	1.25	All doses	365	1389	0.72
Sharma	1973	India	Chloroquine	5	1.25	All doses	365	140	9.3
Yadav	2002	India	Chloroquine	5	1.25	Not stated	365	759	6.5
Sinha	1989	India	Chloroquine	5	1.25	All doses	395	725	6.9
Basavaraj	1960	India	Chloroquine	5	1.25	Not stated	480	563	6.03
Dua	2001	India	Chloroquine	5	1.25	Not stated	540	5541	9.2
Srivastava	1996	India	Chloroquine	5	1.25	Not stated	540	173	5.8
Prasad	1991	India	Chloroquine	5	1.25	All doses	720	1439	4.03
Prasad	1991	India	Chloroquine	5	1.25	All doses	1080	2484	5.67
Prasad	1991	India	Chloroquine	5	1.25	All doses	1440	8914	23.18
Low Dose Primaquine (>2.5 to <5.0 mg/kg Total Dose)
Looareesuwan	1999a	Thailand	Chloroquine	14	3.5	All doses	28	441	0.45
Singh	2000	India	Chloroquine	14	3.5	Part supervised	28	75	16
Buchachart	2001	Thailand	Chloroquine	14	3.5	Not stated	28	364	0
Congpuong	2002	Thailand	Chloroquine	14	3.5	Not stated	28	26	0
Hamedi	2002	Iran	Chloroquine	14	3.5	All doses	28	39	0
Valibayov	2003	Azerbaijan	Chloroquine	14	3.5	Not stated	28	143	0
Hamedi	2004	Thailand	Artesunate	14	3.5	All doses	28	42	4.8
Yeramian	2005	Thailand	DB289	14	3.5	Not stated	28	9	11.1
Krudsood	2006	Thailand	Chloroquine	7	3.5	All doses	28	68	1.5
Maguire	2006	Indonesia	Mefloquine	14	3.5	All doses	28	310	1.3
Maguire	2006	Indonesia	Chloroquine	14	3.5	All doses	28	249	21.2
Tasanor	2006	Thailand	Chloroquine	14	3.5	All doses	28	24	0
Tasanor	2006	Thailand	Quinine	14	3.5	All doses	28	23	0
Krudsood	2007	Thailand	Chloroquine	14	3.5	Not stated	28	42	0
Krudsood	2007	Thailand	Artemether-Lumefantrine	14	3.5	Not stated	28	38	2.6
Krudsood	2008	Thailand	Artesunate	9	4.5	Not stated	28	56	4
Krudsood	2008	Thailand	Artesunate	7	3.5	Not stated	28	57	11
Lee	2009	Republic of Korea	Chloroquine	14	3.5	Part supervised	28	108	0
Pukrittayakamee	2010	Thailand	None	7	3.5	Not stated	28	31	30
Pukrittayakamee	1994b	Thailand	Chloroquine	14	3.5	Not stated	28	25	0
Pukrittayakamee	1994b	Thailand	None	14	3.5	Not stated	28	30	10
Pukrittayakamee	2000	Thailand	Chloroquine	14	3.5	Not stated	28	22	0
Pukrittayakamee	2000	Thailand	None	14	3.5	Not stated	28	26	11.5
Pukrittayakamee	1994a	Thailand	Chloroquine	14	3.5	Not stated	30	20	0
Pukrittayakamee	1994a	Thailand	Rifampicin	14	3.5	Not stated	30	20	5
Machado	2003	Brazil	Chloroquine	14	3.5	Not stated	30	30	0
Muhamed	2011	Thailand	Chloroquine	14	3.5	Part supervised	42	130	0
Luxemburger	1999	Thailand	Chloroquine	14	3.5	All doses	63	43	7
Villalobos-Salcedo	2000	Brazil	Chloroquine	14	3.5	All doses	90	31	6.5
Takeuchi	2010	Thailand	Chloroquine	14	3.5	All doses	90	90	3.33
Takeuchi	2010	Thailand	Chloroquine	14	3.5	Unsupervised	90	97	12.4
Maneeboonyang	2011	Thailand	Chloroquine	14	3.5	All doses	90	43	0
Maneeboonyang	2011	Thailand	Chloroquine	14	3.5	Unsupervised	90	33	15.1
Tan-ariya	1995	Thailand	Chloroquine	14	3.5	Part supervised	100	50	12
Alving	1953	USA (Korea)	Chloroquine	14	3.5	Not stated	120	348	0
Alving	1960	USA (Chesson)	Chloroquine	14	3.5	Not stated	120	60	27
Alving	1960	USA (Chesson)	Chloroquine	28	4	Not stated	120	20	30
Alving	1960	USA (Chesson)	Chloroquine	28	3	Not stated	120	15	40
Alving	1960	USA (Chesson)	Chloroquine	56	4	Not stated	120	61	55.7
Carmona-Fonseca	2009	Columbia	Chloroquine	14	3.5	All doses	120	66	15.15
Carmona-Fonseca	2009	Columbia	Chloroquine	3	3.5	All doses	120	63	58.7
Yeshiwondim	2010	Ethiopia	Chloroquine	14	3.5	All doses	157	132	3
Walsh	2004	Thailand	Chloroquine	14	3.5	All doses	168	12	25
Coatney	1953	USA (Korea)	None	14	3.5	Not stated	180	294	0
Martelo	1969	USA (Vietnam)	Chloroquine	14	3.5	Not stated	180	21	14.3
Fisher	1970	USA (Vietnam)	Chloroquine	14	3.5	All doses	180	133	7.5
Gogtay	1999	India	Chloroquine	14	3.5	All doses	180	63	0
Bergonzoli	2000	Nicaragua, Costa Rica	Chloroquine	14	3.5	All doses	180	26	0
Bergonzoli	2000	Nicaragua, Costa Rica	Chloroquine	9	2.75	All doses	180	28	3.57
Abdon	2001	Brazil	Chloroquine	7	3.5	All doses	180	39	0
Abdon	2001	Brazil	Chloroquine	14	3.5	All doses	180	40	5
Duarte	2001	Brazil	Chloroquine	14	3.5	Part supervised	180	50	14
Da Silva	2003	Brazil	Artesunate (100mg)	7	3.5	Not stated	180	22	0
Da Silva	2003	Brazil	Chloroquine	7	3.5	Not stated	180	25	4
Da Silva	2003	Brazil	Artesunate (200mg)	7	3.5	Not stated	180	20	5
Da Silva	2003	Brazil	Artesunate (150mg)	7	3.5	Not stated	180	24	20.83
Rajgor	2003	India	Chloroquine	14	3.5	All doses	180	103	5.8
Alvarez	2006	Columbia	Chloroquine	15	3.5	All doses	180	64	18.8
Mendoza	1963	Mexico	Chloroquine	14	3.5	All doses	270	363	10.2
Miller	1974	USA (Chesson)	Chloroquine	14	3.5	Not stated	270	57	3.5
Li	1999	China	Chloroquine	8	3	All doses	270	35	22.86
Leslie	2004	Pakistan	Chloroquine	14	3.5	All doses	270	210	19
Leslie	2004	Pakistan	Chloroquine	14	3.5	All doses	270	173	19.7
Smoak	1997	USA (Somalia)	Chloroquine / Quinine	14	3.5	Part supervised	300	32	25
Smoak	1997	USA (Somalia)	Chloroquine / Quinine	14	3.5	Part supervised	300	28	64.2
Rowland	1999	Pakistan	Chloroquine	14	3.5	All doses	300	100	32
Orjuela-Sanchez	2009	Brazil	Chloroquine	7	3.5	Part supervised	336	87	71.5
Cooper	1953	USA (Chesson)	Quinine	14	4.67	Not stated	350	34	15
Cooper	1953	USA (Chesson)	Chloroquine	7	3.5	Not stated	350	10	90
Orjuela-Sanchez	2009	Brazil	Chloroquine	7	3.5	Part supervised	355	77	36.6
Thaeler	1953	Nicaragua	Chloroquine	14	3.5	Not stated	360	151	0
Thaeler	1953	Nicaragua	Chloroquine	14	4.67	Not stated	360	49	0
Alving	1955	USA (Chesson)	Quinine	14	3.5	Not stated	365	19	5.3
Alving	1955	USA (Chesson)	Chloroquine	14	3.5	Not stated	365	19	26.3
Alving	1955	USA (Chesson)	None	14	3.5	Not stated	365	19	78.9
Saint-Yves	1977	PNG	Chloroquine	14	3.5	All doses	365	10	0
Schwartz	2000	Israel	Chloroquine	14	3.5	Not stated	365	15	33.33
Bunnag	1994	Thailand	Chloroquine	14	3.5	Not stated	540	81	8.64
Jelinek	1995	Germany	Chloroquine	14	3.5	Not stated	540	56	12.5
Fang	1999	Taiwan	Chloroquine	14	3.5	Not stated	540	12	8.3
Moon	2009	Republic of Korea	Chloroquine	14	3.5	Not stated	660	3881	1.6
Haghdoost	2006	Iran	Chloroquine	14	3.5	Not stated	2555	12337	7.4
High Dose Primaquine (≥ 5.0 mg/kg Total Dose)
Baird	1995	Indonesia	Chloroquine	27	10	Not stated	28	26	15.4
Baird	1995	Indonesia	Chloroquine (10mg/kg)	27	10	Not stated	28	23	13
Fryauff	1997	Indonesia	Halofantrine	28	10	All doses	28	26	0
Fryauff	1997	Indonesia	Chloroquine	28	10	All doses	28	27	11.1
Wilairatana	1999	Thailand	Artesunate	14	7	Not stated	28	15	0
Wilairatana	1999	Thailand	Sulfadoxine-Pyrimethamine	14	7	Not stated	28	19	0
Wilairatana	1999	Thailand	None	14	7	Not stated	28	17	0
Lacy	2002	Indonesia	Atovaquone/Proguanil	14	7	Not stated	28	16	0
Silachamroon	2003	Thailand	Artesunate (5d)	14	7	Not stated	28	142	0
Silachamroon	2003	Thailand	Artesunate (7d)	14	7	Not stated	28	157	0
Dao	2007	Vietnam	Artesunate	7	5.25	All doses	28	28	3.6
Krudsood	2008	Thailand	Artesunate	11	5.5	Not stated	28	48	0
Krudsood	2008	Thailand	Artesunate	14	7	Not stated	28	52	0
Krudsood	2008	Thailand	Artesunate	7	7	Not stated	28	49	4
Pukrittayakamee	2010	Thailand	None	7	7	Not stated	28	33	6
Looareesuwan	1999b	Thailand	Atovaquone/Proguanil	14	7	Not stated	84	35	5.7
Alving	1960	USA (Chesson)	Chloroquine	56	8	Not stated	120	51	5.9
Alving	1960	USA (Chesson)	Chloroquine	56	6	Not stated	120	40	10
Alving	1960	USA (Chesson)	Chloroquine	98	7	Not stated	120	30	20
Contacos	1974	USA (Chesson)	Chloroquine	56	6	Not stated	133	10	0
Martelo	1969	USA (Vietnam)	Chloroquine	56	6	Not stated	180	21	28.6
Fisher	1970	USA (Vietnam)	Chloroquine	56	6	Unsupervised	180	94	22.3
Clyde	1977	USA (Chesson)	Chloroquine	7	7	All doses	293	11	0
Leslie	2008	Pakistan	Chloroquine	14	7	All doses	330	54	1.85
Leslie	2008	Pakistan	Chloroquine	56	6	All doses	330	68	5.9
Saint-Yves	1977	PNG	Chloroquine	14	5.25	All doses	365	10	0
Bunnag	1994	Thailand	Chloroquine	14	5.25	Not stated	540	86	1.2
Kaplan	1974	USA (Somalia)	Chloroquine	21	5.25	All doses	895	207	4.3
Primaquine Dose Not Stated
Dunne	2005	India	Azithromycin	14	Not Stated	Not stated	28	100	0
Dunne	2005	India	Chloroquine	14	Not Stated	Not stated	28	97	0.9
Control Arms (No Primaquine)
Dixon	1985	Thailand	Chloroquine	No Primaquine			28	11	0
Pukrittayakamee	1994b	Thailand	Chloroquine	No Primaquine			28	30	0
Baird	1995	Indonesia	Chloroquine	No Primaquine			28	23	87
Baird	1995	Indonesia	Chloroquine	No Primaquine			28	22	68.2
Looareesuwan	1999a	Thailand	Chloroquine	No Primaquine			28	445	0.45
Pukrittayakamee	2000	Thailand	Chloroquine	No Primaquine			28	21	0
Walsh	2004	Thailand	Chloroquine	No Primaquine			56	10	80
Luxemburger	1999	Thailand	Chloroquine	No Primaquine			63	69	55.1
Di Lorenzo	1953	USA (Korea)	Chloroquine	No Primaquine			90	46	50
Alving	1953	USA (Korea)	Chloroquine	No Primaquine			120	355	38.6
Alving	1960	USA (Chesson)	Chloroquine	No Primaquine			120	74	95.9
Yeshiwondim	2010	Ethiopia	Chloroquine	No Primaquine			157	108	8.3
Gogtay	1999	India	Chloroquine	No Primaquine			180	60	11.7
Rajgor	2003	India	Chloroquine	No Primaquine			180	101	12.9
Leslie	2004	Pakistan	Chloroquine	No Primaquine			270	212	40.6
Rowland	1999	Pakistan	Chloroquine	No Primaquine			300	250	51.6
Rowland	1999	Pakistan	Chloroquine	No Primaquine			300	100	49
Leslie	2008	Pakistan	Chloroquine	No Primaquine			330	68	32.35
Adak	2001	India	Chloroquine	No Primaquine			365	224	40.2
Yadav	2002	India	Chloroquine	No Primaquine			365	723	8.6
